# Supplementary material for: Epigenetic specifications of host chromosome docking sites for latent Epstein-Barr virus
Source: Nat Commun. 2020 Feb 13;11:877. doi: 10.1038/s41467-019-14152-8 (PMC7018943; doi:10.1038/s41467-019-14152-8)
Supplement: Supplementary file 4 — Source Data [file 41467_2019_14152_MOESM4_ESM.xlsx]

## Sheet: Figure 2e
Figure 2e	The percentage of co-localized FISH signals between EBV-488 and Target-594 in interphase nuclei from MutuI cells.
		overlapped	non-overlapped	total N	% of target loci overlapped with EBV
	2p24.2	26	253	279	9.319
	17pter	19	232	251	7.56972
	2p16.3	55	88	143	38.4615
	2q24.1	106	172	278	38.1295
	2q24.2	90	192	282	31.9149
	4q34.2	35	55	90	38.8889
	12q21.2	80	159	239	33.4728

## Sheet: Figure 2f
Figure 2f	The percentage of co-localized FISH signals between EBV-488 and Target-594 in interphase nuclei from Raji cells.
		overlapped	non-overlapped	total N	% of target loci overlapped with EBV
	2p24.2	19	228	247	7.69231
	17pter	25	199	224	11.1607
	2p16.3	42	133	175	24
	2q24.1	84	233	317	26.4984
	2q24.2	38	97	135	28.1481
	4q34.2	44	112	156	28.2051
	12q21.2	33	95	128	25.7812

## Sheet: Figure 2h
Figure 2h	The percentage of co-localized FISH signals between EBV-488 and Target-594 in mitotic chromosomes from MutuI cells.
		overlapped	non-overlapped	total N	% of target loci overlapped with EBV
	2p24.2	2	64	66	3.0303
	17pter	0	99	99	0
	2q24.1	34	16	50	68
	12q21.2	28	22	50	56

## Sheet: Figure 4e
Figure 4e	Distribution of EBV associating genomic loci at the indicated genetic elements
	Number of peaks
		MutuI	Raji	LCL virtual
	Intergenic regions	266	388	81
	Gene bodies	230	291	120
	Enhancers	132	419	86
	Non-coding RNAs	161	247	103
	Inactive promoters	50	104	53
	Active promoters	38	120	125
	Total peaks	877	1569	568
	% of peaks
		MutuI	Raji	LCL virtual
	Intergenic regions	0.303307	0.247291	0.142606
	Gene bodies	0.262258	0.185468	0.211268
	Enhancers	0.150513	0.267049	0.151408
	Non-coding RNAs	0.18358	0.157425	0.181338
	Inactive promoters	0.0570125	0.0662843	0.0933099
	Active promoters	0.0433295	0.0764818	0.22007
	Total peaks	0.434436	0.56724	0.646127

## Sheet: Figure 5a
Figure 5a	Common 4C peaks ranked by the width of each peak for MutuI (top panel) and Raji (bottom panel) cells
	MutuI											Raji
	chromosome	start	end	Widthe								chromosome	start	end	Widthe
	chr4	175550000	176390000	840000								chr4	175550000	176460000	910000
	chr2	155480000	156160000	680000								chr15	95790000	96560000	770000
	chr11	23470000	24040000	570000								chr2	144910000	145670000	760000
	chr12	41570000	42000000	430000								chr15	37490000	38180000	690000
	chr3	181040000	181350000	310000								chr2	50690000	51340000	650000
	chr10	34540000	34840000	300000								chr11	24490000	25040000	550000
	chr5	19170000	19460000	290000								chr2	146200000	146690000	490000
	chr15	37780000	38060000	280000								chr4	81350000	81820000	470000
	chr18	69630000	69890000	260000								chr3	181050000	181460000	410000
	chr2	161350000	161610000	260000								chr18	69610000	70000000	390000
	chr6	124780000	125040000	260000								chr2	192650000	193030000	380000
	chr11	24760000	25010000	250000								chr11	23520000	23890000	370000
	chr6	102860000	103110000	250000								chr12	41570000	41940000	370000
	chr12	85000000	85240000	240000								chr2	147780000	148150000	370000
	chr14	87430000	87660000	230000								chr12	78540000	78890000	350000
	chr4	181550000	181770000	220000								chr4	111530000	111880000	350000
	chr7	40290000	40510000	220000								chr2	155810000	156150000	340000
	chr12	79360000	79570000	210000								chr18	28560000	28890000	330000
	chr10	9950000	10150000	200000								chr3	89320000	89640000	320000
	chr2	146270000	146450000	180000								chr10	34520000	34830000	310000
	chr2	161670000	161850000	180000								chr10	60700000	61010000	310000
	chr4	111670000	111850000	180000								chr2	145880000	146190000	310000
	chr15	37500000	37670000	170000								chr6	132280000	132580000	300000
	chr18	14670000	14840000	170000								chr1	108310000	108590000	280000
	chr2	145100000	145270000	170000								chr10	9850000	10120000	270000
	chr4	166820000	166970000	150000								chr5	27410000	27670000	260000
	chr12	78560000	78700000	140000								chr12	85010000	85260000	250000
	chr15	96100000	96240000	140000								chr12	79350000	79590000	240000
	chr2	147790000	147930000	140000								chr16	64260000	64500000	240000
	chr20	15910000	16050000	140000								chr6	129560000	129790000	230000
	chr16	76320000	76450000	130000								chr12	24500000	24720000	220000
	chr2	50750000	50880000	130000								chr16	76300000	76520000	220000
	chr11	24610000	24730000	120000								chr2	151190000	151410000	220000
	chr15	96320000	96440000	120000								chr4	137570000	137790000	220000
	chr3	181400000	181520000	120000								chr6	104910000	105120000	210000
	chr9	9590000	9710000	120000								chr7	16830000	17040000	210000
	chr12	78790000	78900000	110000								chr7	146740000	146950000	210000
	chr18	14900000	15010000	110000								chr1	107970000	108170000	200000
	chr2	51050000	51160000	110000								chr15	55810000	56010000	200000
	chr4	181810000	181920000	110000								chr2	150940000	151140000	200000
	chr2	50910000	51010000	100000								chr2	183650000	183850000	200000
	chr4	189820000	189920000	100000								chr6	119470000	119670000	200000
	chr7	123820000	123920000	100000								chr9	9600000	9800000	200000
	chr7	145580000	145680000	100000								chr13	32500000	32690000	190000
	chr10	60720000	60810000	90000								chr13	105600000	105790000	190000
	chr4	81600000	81690000	90000								chr2	155610000	155800000	190000
	chr4	137640000	137730000	90000								chr4	181580000	181770000	190000
	chr6	124650000	124740000	90000								chr7	145530000	145720000	190000
	chr9	9840000	9930000	90000								chr12	62210000	62390000	180000
	chrX	91440000	91530000	90000								chr13	38350000	38530000	180000
	chr1	102670000	102750000	80000								chr13	69730000	69910000	180000
	chr10	9850000	9930000	80000								chr2	145690000	145870000	180000
	chr10	34440000	34520000	80000								chr2	161350000	161530000	180000
	chr11	24510000	24590000	80000								chr4	63220000	63400000	180000
	chr11	91890000	91970000	80000								chr6	112750000	112930000	180000
	chr12	19380000	19460000	80000								chr6	124860000	125040000	180000
	chr15	20550000	20630000	80000								chr7	49200000	49380000	180000
	chr16	63800000	63880000	80000								chr10	10140000	10310000	170000
	chr2	145310000	145390000	80000								chr18	14620000	14790000	170000
	chr4	81410000	81490000	80000								chr2	155420000	155590000	170000
	chr8	31750000	31830000	80000								chr2	161700000	161870000	170000
	chr1	194770000	194840000	70000								chr3	153730000	153900000	170000
	chr12	42080000	42150000	70000								chr5	90360000	90530000	170000
	chr13	103950000	104020000	70000								chr1	194740000	194900000	160000
	chr15	55890000	55960000	70000								chr14	37180000	37340000	160000
	chr15	96500000	96570000	70000								chr6	102910000	103070000	160000
	chr15	96660000	96730000	70000								chr11	23910000	24060000	150000
	chr18	31310000	31380000	70000								chr2	56440000	56590000	150000
	chr2	145500000	145570000	70000								chr2	210290000	210440000	150000
	chr20	6840000	6910000	70000								chr3	181890000	182040000	150000
	chr20	15750000	15820000	70000								chr5	19170000	19320000	150000
	chr4	175460000	175530000	70000								chr1	102660000	102800000	140000
	chr4	181180000	181250000	70000								chr11	101990000	102130000	140000
	chr5	90400000	90470000	70000								chr12	42080000	42220000	140000
	chr6	129900000	129970000	70000								chr1	32360000	32490000	130000
	chr7	49220000	49290000	70000								chr11	91920000	92050000	130000
	chr7	146860000	146930000	70000								chr16	35020000	35150000	130000
	chrX	91540000	91610000	70000								chr18	14900000	15030000	130000
	chrX	92720000	92790000	70000								chr2	160350000	160480000	130000
	chr10	33550000	33610000	60000								chr4	88940000	89070000	130000
	chr10	33690000	33750000	60000								chr7	17100000	17230000	130000
	chr10	34920000	34980000	60000								chrX	33180000	33310000	130000
	chr12	42340000	42400000	60000								chrX	92700000	92830000	130000
	chr12	61870000	61930000	60000								chr1	107670000	107790000	120000
	chr13	38410000	38470000	60000								chr10	62430000	62550000	120000
	chr14	48520000	48580000	60000								chr12	99920000	100040000	120000
	chr15	95880000	95940000	60000								chr18	1980000	2100000	120000
	chr16	76580000	76640000	60000								chr18	22780000	22900000	120000
	chr18	2000000	2060000	60000								chr2	148170000	148290000	120000
	chr18	22820000	22880000	60000								chr2	150810000	150930000	120000
	chr18	28570000	28630000	60000								chr3	28150000	28270000	120000
	chr18	28650000	28710000	60000								chr3	151890000	152010000	120000
	chr18	28800000	28860000	60000								chr4	81840000	81960000	120000
	chr18	31410000	31470000	60000								chr4	86550000	86670000	120000
	chr2	51240000	51300000	60000								chr4	166790000	166910000	120000
	chr2	146120000	146180000	60000								chr5	78650000	78770000	120000
	chr2	150850000	150910000	60000								chr5	90680000	90800000	120000
	chr2	160740000	160800000	60000								chr6	129970000	130090000	120000
	chr20	15680000	15740000	60000								chr7	123790000	123910000	120000
	chr3	181560000	181620000	60000								chrX	91460000	91580000	120000
	chr4	31190000	31250000	60000								chr14	33490000	33600000	110000
	chr4	43220000	43280000	60000								chr14	87460000	87570000	110000
	chr4	176410000	176470000	60000								chr18	31370000	31480000	110000
	chr4	190540000	190600000	60000								chr2	146960000	147070000	110000
	chr6	129580000	129640000	60000								chr20	15640000	15750000	110000
	chr6	130220000	130280000	60000								chr3	500000	610000	110000
	chr7	145730000	145790000	60000								chr3	29300000	29410000	110000
	chrX	91960000	92020000	60000								chr3	35700000	35810000	110000
	chr1	108290000	108340000	50000								chr3	181550000	181660000	110000
	chr1	108530000	108580000	50000								chr4	182150000	182260000	110000
	chr10	33920000	33970000	50000								chr7	40420000	40530000	110000
	chr10	111040000	111090000	50000								chr8	31680000	31790000	110000
	chr11	92170000	92220000	50000								chr8	31810000	31920000	110000
	chr11	101960000	102010000	50000								chrX	92840000	92950000	110000
	chr12	99960000	100010000	50000								chr1	107530000	107630000	100000
	chr13	38340000	38390000	50000								chr1	108190000	108290000	100000
	chr14	33620000	33670000	50000								chr10	60450000	60550000	100000
	chr14	87690000	87740000	50000								chr14	33100000	33200000	100000
	chr15	37690000	37740000	50000								chr16	76590000	76690000	100000
	chr15	60320000	60370000	50000								chr2	103570000	103670000	100000
	chr15	95810000	95860000	50000								chr2	214000000	214100000	100000
	chr15	96250000	96300000	50000								chr4	189870000	189970000	100000
	chr18	2480000	2530000	50000								chr5	27290000	27390000	100000
	chr18	28730000	28780000	50000								chr5	59470000	59570000	100000
	chr18	31490000	31540000	50000								chr1	102820000	102910000	90000
	chr18	31570000	31620000	50000								chr10	63520000	63610000	90000
	chr18	69910000	69960000	50000								chr12	61830000	61920000	90000
	chr2	145840000	145890000	50000								chr12	99740000	99830000	90000
	chr2	146480000	146530000	50000								chr13	43890000	43980000	90000
	chr2	146630000	146680000	50000								chr16	34790000	34880000	90000
	chr2	146980000	147030000	50000								chr18	2460000	2550000	90000
	chr2	150710000	150760000	50000								chr2	161240000	161330000	90000
	chr2	151300000	151350000	50000								chr20	16110000	16200000	90000
	chr2	160300000	160350000	50000								chr22	17260000	17350000	90000
	chr2	161050000	161100000	50000								chr3	153420000	153510000	90000
	chr22	28700000	28750000	50000								chr3	153560000	153650000	90000
	chr4	43150000	43200000	50000								chr4	43190000	43280000	90000
	chr4	188530000	188580000	50000								chr4	63430000	63520000	90000
	chr5	19470000	19520000	50000								chr4	119190000	119280000	90000
	chr5	155770000	155820000	50000								chr4	181870000	181960000	90000
	chr6	104990000	105040000	50000								chr5	90170000	90260000	90000
	chr6	148230000	148280000	50000								chr5	143090000	143180000	90000
	chr7	41150000	41200000	50000								chr6	56270000	56360000	90000
	chr7	49320000	49370000	50000								chr6	104680000	104770000	90000
	chr7	116980000	117030000	50000								chr6	130210000	130300000	90000
	chr7	146780000	146830000	50000								chr7	40270000	40360000	90000
	chr8	3040000	3090000	50000								chr8	50010000	50100000	90000
	chrX	33140000	33190000	50000								chr10	34420000	34500000	80000
	chrX	33210000	33260000	50000								chr10	63360000	63440000	80000
	chrY	58980000	59030000	50000								chr10	63660000	63740000	80000
	chr1	32400000	32440000	40000								chr11	24070000	24150000	80000
	chr1	65070000	65110000	40000								chr12	19350000	19430000	80000
	chr1	102830000	102870000	40000								chr13	34300000	34380000	80000
	chr1	108070000	108110000	40000								chr13	44060000	44140000	80000
	chr10	62410000	62450000	40000								chr14	38560000	38640000	80000
	chr11	24090000	24130000	40000								chr14	49450000	49530000	80000
	chr11	25030000	25070000	40000								chr15	20430000	20510000	80000
	chr11	26080000	26120000	40000								chr15	20550000	20630000	80000
	chr11	92090000	92130000	40000								chr17	21670000	21750000	80000
	chr11	102050000	102090000	40000								chr18	6620000	6700000	80000
	chr12	24660000	24700000	40000								chr18	31500000	31580000	80000
	chr12	42950000	42990000	40000								chr2	103700000	103780000	80000
	chr12	66300000	66340000	40000								chr2	150710000	150790000	80000
	chr13	103580000	103620000	40000								chr2	159910000	159990000	80000
	chr13	103850000	103890000	40000								chr20	15930000	16010000	80000
	chr14	33740000	33780000	40000								chr21	29750000	29830000	80000
	chr14	37240000	37280000	40000								chr3	30810000	30890000	80000
	chr14	87790000	87830000	40000								chr3	30910000	30990000	80000
	chr15	38090000	38130000	40000								chr3	158720000	158800000	80000
	chr15	39200000	39240000	40000								chr4	119900000	119980000	80000
	chr16	64190000	64230000	40000								chr4	120000000	120080000	80000
	chr16	64360000	64400000	40000								chr4	190530000	190610000	80000
	chr16	64420000	64460000	40000								chr6	119350000	119430000	80000
	chr16	76660000	76700000	40000								chr7	123980000	124060000	80000
	chr18	2270000	2310000	40000								chr10	62110000	62180000	70000
	chr18	6170000	6210000	40000								chr10	100920000	100990000	70000
	chr18	47090000	47130000	40000								chr11	26080000	26150000	70000
	chr18	70110000	70150000	40000								chr11	100750000	100820000	70000
	chr2	56440000	56480000	40000								chr13	103580000	103650000	70000
	chr2	56640000	56680000	40000								chr14	33330000	33400000	70000
	chr2	145900000	145940000	40000								chr14	51920000	51990000	70000
	chr2	145960000	146000000	40000								chr18	31610000	31680000	70000
	chr2	159910000	159950000	40000								chr2	155300000	155370000	70000
	chr2	160370000	160410000	40000								chr2	161540000	161610000	70000
	chr2	192700000	192740000	40000								chr2	185260000	185330000	70000
	chr2	192800000	192840000	40000								chr2	208170000	208240000	70000
	chr2	213960000	214000000	40000								chr20	15790000	15860000	70000
	chr20	41660000	41700000	40000								chr22	28610000	28680000	70000
	chr3	530000	570000	40000								chr3	24140000	24210000	70000
	chr3	580000	620000	40000								chr3	58830000	58900000	70000
	chr3	181830000	181870000	40000								chr3	59060000	59130000	70000
	chr3	181910000	181950000	40000								chr3	104220000	104290000	70000
	chr3	182010000	182050000	40000								chr3	152030000	152100000	70000
	chr4	63250000	63290000	40000								chr3	152760000	152830000	70000
	chr4	63390000	63430000	40000								chr3	160740000	160810000	70000
	chr4	80490000	80530000	40000								chr4	31270000	31340000	70000
	chr4	81710000	81750000	40000								chr4	121710000	121780000	70000
	chr4	96330000	96370000	40000								chr4	131490000	131560000	70000
	chr4	146170000	146210000	40000								chr5	143460000	143530000	70000
	chr4	148930000	148970000	40000								chr5	155740000	155810000	70000
	chr4	188640000	188680000	40000								chr6	72960000	73030000	70000
	chr5	22540000	22580000	40000								chr6	124700000	124770000	70000
	chr5	156320000	156360000	40000								chr6	148110000	148180000	70000
	chr6	129660000	129700000	40000								chr7	146650000	146720000	70000
	chr6	132280000	132320000	40000								chr1	107900000	107960000	60000
	chr6	132390000	132430000	40000								chr10	61370000	61430000	60000
	chr6	136250000	136290000	40000								chr10	62340000	62400000	60000
	chr6	148120000	148160000	40000								chr10	63820000	63880000	60000
	chr7	145520000	145560000	40000								chr11	24280000	24340000	60000
	chr8	17600000	17640000	40000								chr13	23070000	23130000	60000
	chr8	31540000	31580000	40000								chr13	103930000	103990000	60000
	chr8	31840000	31880000	40000								chr14	33420000	33480000	60000
	chr8	31920000	31960000	40000								chr14	33640000	33700000	60000
	chrX	92030000	92070000	40000								chr14	37380000	37440000	60000
	chrY	13450000	13490000	40000								chr14	49280000	49340000	60000
	chr1	45220000	45250000	30000								chr14	52190000	52250000	60000
	chr1	64990000	65020000	30000								chr14	53340000	53400000	60000
	chr1	107990000	108020000	30000								chr15	96700000	96760000	60000
	chr1	108170000	108200000	30000								chr17	21190000	21250000	60000
	chr10	33620000	33650000	30000								chr18	2350000	2410000	60000
	chr10	33810000	33840000	30000								chr18	31290000	31350000	60000
	chr10	34080000	34110000	30000								chr2	160270000	160330000	60000
	chr10	34340000	34370000	30000								chr2	161090000	161150000	60000
	chr10	34400000	34430000	30000								chr2	161620000	161680000	60000
	chr11	30560000	30590000	30000								chr2	197320000	197380000	60000
	chr11	92560000	92590000	30000								chr20	7350000	7410000	60000
	chr11	122540000	122570000	30000								chr21	11090000	11150000	60000
	chr12	10490000	10520000	30000								chr22	28920000	28980000	60000
	chr12	16140000	16170000	30000								chr3	29500000	29560000	60000
	chr12	42010000	42040000	30000								chr3	34350000	34410000	60000
	chr12	42270000	42300000	30000								chr3	70530000	70590000	60000
	chr12	43070000	43100000	30000								chr3	181480000	181540000	60000
	chr12	62100000	62130000	30000								chr4	81130000	81190000	60000
	chr12	62220000	62250000	30000								chr4	81280000	81340000	60000
	chr12	62280000	62310000	30000								chr4	83060000	83120000	60000
	chr12	62360000	62390000	30000								chr4	175470000	175530000	60000
	chr12	79580000	79610000	30000								chr5	19330000	19390000	60000
	chr12	83110000	83140000	30000								chr6	56390000	56450000	60000
	chr12	83290000	83320000	30000								chr6	74440000	74500000	60000
	chr12	100030000	100060000	30000								chr6	125060000	125120000	60000
	chr13	32600000	32630000	30000								chr6	129890000	129950000	60000
	chr13	44120000	44150000	30000								chr6	148240000	148300000	60000
	chr13	103660000	103690000	30000								chr7	18550000	18610000	60000
	chr13	103800000	103830000	30000								chr7	18640000	18700000	60000
	chr13	104110000	104140000	30000								chr7	145390000	145450000	60000
	chr13	104330000	104360000	30000								chr8	2810000	2870000	60000
	chr14	33120000	33150000	30000								chr8	3230000	3290000	60000
	chr14	33470000	33500000	30000								chr8	32170000	32230000	60000
	chr14	34250000	34280000	30000								chr9	72180000	72240000	60000
	chr14	37290000	37320000	30000								chrX	91760000	91820000	60000
	chr14	38550000	38580000	30000								chrX	92010000	92070000	60000
	chr14	39310000	39340000	30000								chr1	42110000	42160000	50000
	chr14	52010000	52040000	30000								chr1	107830000	107880000	50000
	chr15	20440000	20470000	30000								chr1	193460000	193510000	50000
	chr15	22430000	22460000	30000								chr1	194210000	194260000	50000
	chr15	37440000	37470000	30000								chr1	198560000	198610000	50000
	chr15	39340000	39370000	30000								chr10	61970000	62020000	50000
	chr15	56070000	56100000	30000								chr10	90040000	90090000	50000
	chr15	96790000	96820000	30000								chr10	100810000	100860000	50000
	chr16	63590000	63620000	30000								chr11	21640000	21690000	50000
	chr16	64150000	64180000	30000								chr12	41950000	42000000	50000
	chr16	64240000	64270000	30000								chr12	42390000	42440000	50000
	chr16	64290000	64320000	30000								chr12	61710000	61760000	50000
	chr16	64480000	64510000	30000								chr12	78920000	78970000	50000
	chr17	21190000	21220000	30000								chr13	20700000	20750000	50000
	chr18	1930000	1960000	30000								chr13	41110000	41160000	50000
	chr18	4330000	4360000	30000								chr13	44300000	44350000	50000
	chr18	6400000	6430000	30000								chr14	32950000	33000000	50000
	chr18	29130000	29160000	30000								chr14	33720000	33770000	50000
	chr18	31230000	31260000	30000								chr14	33910000	33960000	50000
	chr18	31640000	31670000	30000								chr14	34230000	34280000	50000
	chr18	69380000	69410000	30000								chr14	39350000	39400000	50000
	chr18	69560000	69590000	30000								chr14	48670000	48720000	50000
	chr19	40450000	40480000	30000								chr14	51790000	51840000	50000
	chr2	51190000	51220000	30000								chr14	56710000	56760000	50000
	chr2	56560000	56590000	30000								chr15	38200000	38250000	50000
	chr2	76470000	76500000	30000								chr15	96580000	96630000	50000
	chr2	103580000	103610000	30000								chr16	34600000	34650000	50000
	chr2	103660000	103690000	30000								chr16	63610000	63660000	50000
	chr2	103750000	103780000	30000								chr16	64180000	64230000	50000
	chr2	137790000	137820000	30000								chr18	6050000	6100000	50000
	chr2	145670000	145700000	30000								chr18	6160000	6210000	50000
	chr2	145780000	145810000	30000								chr18	6720000	6770000	50000
	chr2	146060000	146090000	30000								chr18	22710000	22760000	50000
	chr2	146700000	146730000	30000								chr18	23290000	23340000	50000
	chr2	146820000	146850000	30000								chr2	153310000	153360000	50000
	chr2	148070000	148100000	30000								chr2	160050000	160100000	50000
	chr2	150950000	150980000	30000								chr2	160830000	160880000	50000
	chr2	150990000	151020000	30000								chr2	161160000	161210000	50000
	chr2	151060000	151090000	30000								chr2	197080000	197130000	50000
	chr2	151110000	151140000	30000								chr2	197250000	197300000	50000
	chr2	160860000	160890000	30000								chr2	199550000	199600000	50000
	chr2	161180000	161210000	30000								chr2	229940000	229990000	50000
	chr2	161300000	161330000	30000								chr20	16030000	16080000	50000
	chr2	161930000	161960000	30000								chr20	41540000	41590000	50000
	chr2	183770000	183800000	30000								chr20	44500000	44550000	50000
	chr2	185220000	185250000	30000								chr20	46270000	46320000	50000
	chr2	199570000	199600000	30000								chr21	29850000	29900000	50000
	chr2	214020000	214050000	30000								chr22	28510000	28560000	50000
	chr20	15550000	15580000	30000								chr3	29430000	29480000	50000
	chr20	15860000	15890000	30000								chr3	34850000	34900000	50000
	chr20	16140000	16170000	30000								chr3	35530000	35580000	50000
	chr20	30260000	30290000	30000								chr3	81450000	81500000	50000
	chr20	30590000	30620000	30000								chr3	153320000	153370000	50000
	chr20	37710000	37740000	30000								chr3	182170000	182220000	50000
	chr20	44970000	45000000	30000								chr3	182240000	182290000	50000
	chr20	62240000	62270000	30000								chr4	43350000	43400000	50000
	chr20	62630000	62660000	30000								chr4	81220000	81270000	50000
	chr22	17280000	17310000	30000								chr4	82870000	82920000	50000
	chr22	28820000	28850000	30000								chr4	87180000	87230000	50000
	chr3	30810000	30840000	30000								chr4	140780000	140830000	50000
	chr3	30880000	30910000	30000								chr4	181970000	182020000	50000
	chr3	30940000	30970000	30000								chr4	188540000	188590000	50000
	chr3	151910000	151940000	30000								chr4	190470000	190520000	50000
	chr3	155050000	155080000	30000								chr4	190620000	190670000	50000
	chr3	155370000	155400000	30000								chr5	22520000	22570000	50000
	chr3	180720000	180750000	30000								chr5	59650000	59700000	50000
	chr3	180800000	180830000	30000								chr5	155820000	155870000	50000
	chr3	180990000	181020000	30000								chr6	124790000	124840000	50000
	chr3	181760000	181790000	30000								chr6	129820000	129870000	50000
	chr3	182080000	182110000	30000								chr6	145000000	145050000	50000
	chr3	182230000	182260000	30000								chr6	147940000	147990000	50000
	chr4	63340000	63370000	30000								chr6	148450000	148500000	50000
	chr4	81850000	81880000	30000								chr7	3530000	3580000	50000
	chr4	96270000	96300000	30000								chr7	18480000	18530000	50000
	chr4	111510000	111540000	30000								chr7	40770000	40820000	50000
	chr4	111590000	111620000	30000								chr7	42460000	42510000	50000
	chr4	148450000	148480000	30000								chr7	117880000	117930000	50000
	chr4	166780000	166810000	30000								chr7	118000000	118050000	50000
	chr4	181050000	181080000	30000								chr7	145740000	145790000	50000
	chr4	181350000	181380000	30000								chr8	2900000	2950000	50000
	chr5	22460000	22490000	30000								chr8	3140000	3190000	50000
	chr5	78650000	78680000	30000								chr8	43260000	43310000	50000
	chr5	90550000	90580000	30000								chr9	8800000	8850000	50000
	chr5	116160000	116190000	30000								chr9	78780000	78830000	50000
	chr5	155690000	155720000	30000								chrX	15570000	15620000	50000
	chr6	57460000	57490000	30000								chrX	37500000	37550000	50000
	chr6	119510000	119540000	30000								chr1	32550000	32590000	40000
	chr6	125090000	125120000	30000								chr1	192500000	192540000	40000
	chr6	129840000	129870000	30000								chr1	192580000	192620000	40000
	chr6	132450000	132480000	30000								chr1	193380000	193420000	40000
	chr6	154490000	154520000	30000								chr10	34180000	34220000	40000
	chr7	16890000	16920000	30000								chr10	34280000	34320000	40000
	chr7	18530000	18560000	30000								chr10	62050000	62090000	40000
	chr7	40670000	40700000	30000								chr11	92080000	92120000	40000
	chr7	41030000	41060000	30000								chr11	103730000	103770000	40000
	chr7	49110000	49140000	30000								chr12	42020000	42060000	40000
	chr7	81890000	81920000	30000								chr12	66270000	66310000	40000
	chr7	117340000	117370000	30000								chr12	83200000	83240000	40000
	chr7	123190000	123220000	30000								chr12	100060000	100100000	40000
	chr7	145470000	145500000	30000								chr13	43620000	43660000	40000
	chr7	146730000	146760000	30000								chr14	34020000	34060000	40000
	chr7	146990000	147020000	30000								chr14	49370000	49410000	40000
	chr8	31980000	32010000	30000								chr14	87600000	87640000	40000
	chr8	32180000	32210000	30000								chr14	87900000	87940000	40000
	chr8	50020000	50050000	30000								chr14	88030000	88070000	40000
	chr8	50080000	50110000	30000								chr14	88260000	88300000	40000
	chr8	68600000	68630000	30000								chr15	22420000	22460000	40000
	chr9	9750000	9780000	30000								chr15	22530000	22570000	40000
	chrX	91370000	91400000	30000								chr15	39210000	39250000	40000
	chrX	91650000	91680000	30000								chr15	39860000	39900000	40000
	chrX	92600000	92630000	30000								chr15	96800000	96840000	40000
	chrX	93030000	93060000	30000								chr16	64120000	64160000	40000
	chrX	117000000	117030000	30000								chr16	76530000	76570000	40000
	chr1	17250000	17270000	20000								chr16	77070000	77110000	40000
	chr1	46720000	46740000	20000								chr17	21520000	21560000	40000
	chr1	52810000	52830000	20000								chr17	41380000	41420000	40000
	chr1	54770000	54790000	20000								chr19	20350000	20390000	40000
	chr1	64410000	64430000	20000								chr2	104780000	104820000	40000
	chr1	66780000	66800000	20000								chr2	104990000	105030000	40000
	chr1	78230000	78250000	20000								chr2	146760000	146800000	40000
	chr1	102770000	102790000	20000								chr2	182850000	182890000	40000
	chr1	107490000	107510000	20000								chr20	6900000	6940000	40000
	chr1	107540000	107560000	20000								chr20	7450000	7490000	40000
	chr1	108130000	108150000	20000								chr20	41160000	41200000	40000
	chr1	108250000	108270000	20000								chr20	44570000	44610000	40000
	chr1	108360000	108380000	20000								chr20	52930000	52970000	40000
	chr1	108680000	108700000	20000								chr3	88450000	88490000	40000
	chr1	198500000	198520000	20000								chr3	154880000	154920000	40000
	chr10	11200000	11220000	20000								chr3	160540000	160580000	40000
	chr10	33990000	34010000	20000								chr3	161030000	161070000	40000
	chr10	34050000	34070000	20000								chr3	180850000	180890000	40000
	chr10	34300000	34320000	20000								chr3	181710000	181750000	40000
	chr10	60470000	60490000	20000								chr3	181830000	181870000	40000
	chr10	63710000	63730000	20000								chr3	182320000	182360000	40000
	chr10	111190000	111210000	20000								chr3	182390000	182430000	40000
	chr11	30390000	30410000	20000								chr4	63120000	63160000	40000
	chr11	30510000	30530000	20000								chr4	72050000	72090000	40000
	chr11	92020000	92040000	20000								chr4	79210000	79250000	40000
	chr11	92060000	92080000	20000								chr4	80540000	80580000	40000
	chr11	92360000	92380000	20000								chr4	82650000	82690000	40000
	chr11	102110000	102130000	20000								chr4	86460000	86500000	40000
	chr12	7060000	7080000	20000								chr4	114350000	114390000	40000
	chr12	24550000	24570000	20000								chr5	11650000	11690000	40000
	chr12	24580000	24600000	20000								chr5	11940000	11980000	40000
	chr12	24620000	24640000	20000								chr5	59120000	59160000	40000
	chr12	42170000	42190000	20000								chr5	91310000	91350000	40000
	chr12	42580000	42600000	20000								chr5	91370000	91410000	40000
	chr12	42720000	42740000	20000								chr5	91530000	91570000	40000
	chr12	62040000	62060000	20000								chr5	111590000	111630000	40000
	chr12	78720000	78740000	20000								chr5	128800000	128840000	40000
	chr12	93660000	93680000	20000								chr5	155290000	155330000	40000
	chr12	99840000	99860000	20000								chr5	155880000	155920000	40000
	chr12	99910000	99930000	20000								chr5	157670000	157710000	40000
	chr12	100150000	100170000	20000								chr6	73050000	73090000	40000
	chr13	38500000	38520000	20000								chr6	112690000	112730000	40000
	chr13	43890000	43910000	20000								chr6	116360000	116400000	40000
	chr13	104060000	104080000	20000								chr6	145070000	145110000	40000
	chr13	104190000	104210000	20000								chr7	18390000	18430000	40000
	chr13	105610000	105630000	20000								chr7	42020000	42060000	40000
	chr13	105700000	105720000	20000								chr7	42360000	42400000	40000
	chr14	24780000	24800000	20000								chr7	50220000	50260000	40000
	chr14	33190000	33210000	20000								chr7	116990000	117030000	40000
	chr14	33430000	33450000	20000								chr7	124080000	124120000	40000
	chr14	37370000	37390000	20000								chr8	2690000	2730000	40000
	chr14	38600000	38620000	20000								chr8	3090000	3130000	40000
	chr14	38630000	38650000	20000								chr8	31510000	31550000	40000
	chr14	39370000	39390000	20000								chr8	32330000	32370000	40000
	chr14	51850000	51870000	20000								chr8	58390000	58430000	40000
	chr14	52080000	52100000	20000								chr8	120870000	120910000	40000
	chr15	20850000	20870000	20000								chr9	8700000	8740000	40000
	chr15	27460000	27480000	20000								chrX	91350000	91390000	40000
	chr15	33110000	33130000	20000								chrX	99750000	99790000	40000
	chr15	38160000	38180000	20000								chrY	58980000	59020000	40000
	chr15	39260000	39280000	20000								chr1	17250000	17280000	30000
	chr15	39950000	39970000	20000								chr1	19710000	19740000	30000
	chr16	34790000	34810000	20000								chr1	32510000	32540000	30000
	chr16	35020000	35040000	20000								chr1	32610000	32640000	30000
	chr16	35130000	35150000	20000								chr1	38540000	38570000	30000
	chr16	63530000	63550000	20000								chr1	44330000	44360000	30000
	chr16	63640000	63660000	20000								chr1	65090000	65120000	30000
	chr16	63710000	63730000	20000								chr1	66840000	66870000	30000
	chr16	64720000	64740000	20000								chr1	107480000	107510000	30000
	chr16	76500000	76520000	20000								chr1	108600000	108630000	30000
	chr16	76550000	76570000	20000								chr1	187590000	187620000	30000
	chr17	21100000	21120000	20000								chr1	187720000	187750000	30000
	chr17	55200000	55220000	20000								chr1	193640000	193670000	30000
	chr17	74180000	74200000	20000								chr10	4700000	4730000	30000
	chr18	2090000	2110000	20000								chr10	23680000	23710000	30000
	chr18	2360000	2380000	20000								chr10	33630000	33660000	30000
	chr18	2990000	3010000	20000								chr10	33850000	33880000	30000
	chr18	3820000	3840000	20000								chr10	33920000	33950000	30000
	chr18	5160000	5180000	20000								chr10	48470000	48500000	30000
	chr18	5460000	5480000	20000								chr10	60580000	60610000	30000
	chr18	5570000	5590000	20000								chr10	60660000	60690000	30000
	chr18	6750000	6770000	20000								chr10	61640000	61670000	30000
	chr18	6880000	6900000	20000								chr10	62700000	62730000	30000
	chr18	14500000	14520000	20000								chr10	101110000	101140000	30000
	chr18	23450000	23470000	20000								chr10	101250000	101280000	30000
	chr18	29040000	29060000	20000								chr11	92310000	92340000	30000
	chr18	29250000	29270000	20000								chr11	100620000	100650000	30000
	chr18	69450000	69470000	20000								chr11	103860000	103890000	30000
	chr2	51310000	51330000	20000								chr12	9860000	9890000	30000
	chr2	91790000	91810000	20000								chr12	16140000	16170000	30000
	chr2	118290000	118310000	20000								chr12	19460000	19490000	30000
	chr2	118470000	118490000	20000								chr12	43160000	43190000	30000
	chr2	133010000	133030000	20000								chr12	44710000	44740000	30000
	chr2	138130000	138150000	20000								chr12	66380000	66410000	30000
	chr2	144910000	144930000	20000								chr12	70280000	70310000	30000
	chr2	145630000	145650000	20000								chr12	83290000	83320000	30000
	chr2	146540000	146560000	20000								chr12	123490000	123520000	30000
	chr2	146590000	146610000	20000								chr13	23020000	23050000	30000
	chr2	147470000	147490000	20000								chr13	43370000	43400000	30000
	chr2	148000000	148020000	20000								chr13	44010000	44040000	30000
	chr2	148160000	148180000	20000								chr13	44150000	44180000	30000
	chr2	148230000	148250000	20000								chr13	50930000	50960000	30000
	chr2	151200000	151220000	20000								chr13	69640000	69670000	30000
	chr2	151440000	151460000	20000								chr13	103790000	103820000	30000
	chr2	155280000	155300000	20000								chr13	105450000	105480000	30000
	chr2	157330000	157350000	20000								chr14	24710000	24740000	30000
	chr2	160000000	160020000	20000								chr14	32800000	32830000	30000
	chr2	160270000	160290000	20000								chr14	32900000	32930000	30000
	chr2	160450000	160470000	20000								chr14	37030000	37060000	30000
	chr2	160830000	160850000	20000								chr14	48600000	48630000	30000
	chr2	160950000	160970000	20000								chr14	49560000	49590000	30000
	chr2	161120000	161140000	20000								chr14	57330000	57360000	30000
	chr2	161250000	161270000	20000								chr14	87840000	87870000	30000
	chr2	161630000	161650000	20000								chr14	89720000	89750000	30000
	chr2	182180000	182200000	20000								chr15	20050000	20080000	30000
	chr2	182770000	182790000	20000								chr15	21910000	21940000	30000
	chr2	188960000	188980000	20000								chr15	24220000	24250000	30000
	chr2	192990000	193010000	20000								chr15	27400000	27430000	30000
	chr2	196990000	197010000	20000								chr15	27840000	27870000	30000
	chr2	197260000	197280000	20000								chr15	38480000	38510000	30000
	chr2	208110000	208130000	20000								chr15	56070000	56100000	30000
	chr2	214100000	214120000	20000								chr15	96650000	96680000	30000
	chr20	32940000	32960000	20000								chr15	96870000	96900000	30000
	chr20	33560000	33580000	20000								chr16	34410000	34440000	30000
	chr20	34700000	34720000	20000								chr16	34730000	34760000	30000
	chr20	35240000	35260000	20000								chr16	63710000	63740000	30000
	chr20	37410000	37430000	20000								chr18	3810000	3840000	30000
	chr20	39320000	39340000	20000								chr18	3940000	3970000	30000
	chr20	41480000	41500000	20000								chr18	5050000	5080000	30000
	chr20	42890000	42910000	20000								chr18	5940000	5970000	30000
	chr20	43410000	43430000	20000								chr18	6540000	6570000	30000
	chr20	49840000	49860000	20000								chr18	6860000	6890000	30000
	chr20	50670000	50690000	20000								chr18	14500000	14530000	30000
	chr20	52300000	52320000	20000								chr18	18870000	18900000	30000
	chr21	11170000	11190000	20000								chr18	29250000	29280000	30000
	chr21	43710000	43730000	20000								chr18	40530000	40560000	30000
	chr22	28510000	28530000	20000								chr18	69470000	69500000	30000
	chr3	9780000	9800000	20000								chr18	70050000	70080000	30000
	chr3	35480000	35500000	20000								chr18	70100000	70130000	30000
	chr3	35700000	35720000	20000								chr19	20410000	20440000	30000
	chr3	65790000	65810000	20000								chr19	51360000	51390000	30000
	chr3	73820000	73840000	20000								chr2	56610000	56640000	30000
	chr3	89450000	89470000	20000								chr2	76470000	76500000	30000
	chr3	89550000	89570000	20000								chr2	137700000	137730000	30000
	chr3	115730000	115750000	20000								chr2	138190000	138220000	30000
	chr3	154930000	154950000	20000								chr2	138340000	138370000	30000
	chr3	155160000	155180000	20000								chr2	138400000	138430000	30000
	chr3	155240000	155260000	20000								chr2	143950000	143980000	30000
	chr3	158630000	158650000	20000								chr2	144560000	144590000	30000
	chr3	158770000	158790000	20000								chr2	160660000	160690000	30000
	chr3	180910000	180930000	20000								chr2	161010000	161040000	30000
	chr3	181970000	181990000	20000								chr2	193750000	193780000	30000
	chr3	182200000	182220000	20000								chr2	197020000	197050000	30000
	chr4	81900000	81920000	20000								chr2	197460000	197490000	30000
	chr4	82830000	82850000	20000								chr2	199480000	199510000	30000
	chr4	86610000	86630000	20000								chr2	199620000	199650000	30000
	chr4	96070000	96090000	20000								chr2	230320000	230350000	30000
	chr4	96130000	96150000	20000								chr20	6820000	6850000	30000
	chr4	119940000	119960000	20000								chr20	6980000	7010000	30000
	chr4	129510000	129530000	20000								chr20	9560000	9590000	30000
	chr4	141170000	141190000	20000								chr20	30350000	30380000	30000
	chr4	148250000	148270000	20000								chr20	32330000	32360000	30000
	chr4	159940000	159960000	20000								chr20	35250000	35280000	30000
	chr4	181110000	181130000	20000								chr20	36590000	36620000	30000
	chr4	182060000	182080000	20000								chr20	36750000	36780000	30000
	chr4	189950000	189970000	20000								chr20	37560000	37590000	30000
	chr5	19560000	19580000	20000								chr20	52300000	52330000	30000
	chr5	90190000	90210000	20000								chr20	55440000	55470000	30000
	chr5	128830000	128850000	20000								chr20	55810000	55840000	30000
	chr5	143230000	143250000	20000								chr20	56020000	56050000	30000
	chr5	143490000	143510000	20000								chr20	56760000	56790000	30000
	chr5	149630000	149650000	20000								chr20	61410000	61440000	30000
	chr5	155890000	155910000	20000								chr20	61810000	61840000	30000
	chr6	46160000	46180000	20000								chr21	48060000	48090000	30000
	chr6	105060000	105080000	20000								chr22	24940000	24970000	30000
	chr6	105140000	105160000	20000								chr22	28740000	28770000	30000
	chr6	111850000	111870000	20000								chr22	28880000	28910000	30000
	chr6	112960000	112980000	20000								chr3	18260000	18290000	30000
	chr6	113450000	113470000	20000								chr3	24390000	24420000	30000
	chr6	119400000	119420000	20000								chr3	24480000	24510000	30000
	chr6	119550000	119570000	20000								chr3	34290000	34320000	30000
	chr6	129720000	129740000	20000								chr3	38040000	38070000	30000
	chr6	129760000	129780000	20000								chr3	50360000	50390000	30000
	chr6	129990000	130010000	20000								chr3	58970000	59000000	30000
	chr6	147880000	147900000	20000								chr3	61810000	61840000	30000
	chr6	147920000	147940000	20000								chr3	62670000	62700000	30000
	chr6	148000000	148020000	20000								chr3	67120000	67150000	30000
	chr6	148310000	148330000	20000								chr3	73540000	73570000	30000
	chr6	148420000	148440000	20000								chr3	107080000	107110000	30000
	chr7	3440000	3460000	20000								chr3	111760000	111790000	30000
	chr7	17100000	17120000	20000								chr3	115660000	115690000	30000
	chr7	17230000	17250000	20000								chr3	151790000	151820000	30000
	chr7	40870000	40890000	20000								chr3	151840000	151870000	30000
	chr7	49450000	49470000	20000								chr3	153920000	153950000	30000
	chr7	49700000	49720000	20000								chr3	155360000	155390000	30000
	chr7	54140000	54160000	20000								chr3	160690000	160720000	30000
	chr7	100400000	100420000	20000								chr3	180730000	180760000	30000
	chr7	116940000	116960000	20000								chr3	180940000	180970000	30000
	chr7	122250000	122270000	20000								chr3	180990000	181020000	30000
	chr7	123950000	123970000	20000								chr3	182940000	182970000	30000
	chr8	2820000	2840000	20000								chr4	26870000	26900000	30000
	chr8	3100000	3120000	20000								chr4	43300000	43330000	30000
	chr8	3180000	3200000	20000								chr4	48250000	48280000	30000
	chr8	18550000	18570000	20000								chr4	52990000	53020000	30000
	chr8	30330000	30350000	20000								chr4	53130000	53160000	30000
	chr8	55720000	55740000	20000								chr4	63180000	63210000	30000
	chr9	68410000	68430000	20000								chr4	79520000	79550000	30000
	chr9	86940000	86960000	20000								chr4	79660000	79690000	30000
	chrX	33270000	33290000	20000								chr4	96120000	96150000	30000
	chrX	34610000	34630000	20000								chr4	101470000	101500000	30000
	chrX	91760000	91780000	20000								chr4	119290000	119320000	30000
	chrX	91830000	91850000	20000								chr4	124280000	124310000	30000
	chrX	92860000	92880000	20000								chr4	140730000	140760000	30000
	chr1	9410000	9420000	10000								chr4	140880000	140910000	30000
	chr1	10820000	10830000	10000								chr4	141210000	141240000	30000
	chr1	32760000	32770000	10000								chr4	158920000	158950000	30000
	chr1	40890000	40900000	10000								chr4	166360000	166390000	30000
	chr1	41480000	41490000	10000								chr4	182100000	182130000	30000
	chr1	41840000	41850000	10000								chr4	182290000	182320000	30000
	chr1	44460000	44470000	10000								chr4	182390000	182420000	30000
	chr1	46810000	46820000	10000								chr4	189830000	189860000	30000
	chr1	55060000	55070000	10000								chr5	11370000	11400000	30000
	chr1	84860000	84870000	10000								chr5	13190000	13220000	30000
	chr1	107840000	107850000	10000								chr5	59040000	59070000	30000
	chr1	116330000	116340000	10000								chr5	59250000	59280000	30000
	chr1	151800000	151810000	10000								chr5	78590000	78620000	30000
	chr1	161200000	161210000	10000								chr5	90280000	90310000	30000
	chr1	187660000	187670000	10000								chr5	143350000	143380000	30000
	chr1	187740000	187750000	10000								chr5	143420000	143450000	30000
	chr10	4750000	4760000	10000								chr5	155420000	155450000	30000
	chr10	10450000	10460000	10000								chr5	157900000	157930000	30000
	chr10	34280000	34290000	10000								chr6	37530000	37560000	30000
	chr10	47070000	47080000	10000								chr6	87250000	87280000	30000
	chr10	63790000	63800000	10000								chr6	91090000	91120000	30000
	chr10	90110000	90120000	10000								chr6	102750000	102780000	30000
	chr10	100920000	100930000	10000								chr6	102820000	102850000	30000
	chr10	104160000	104170000	10000								chr6	113380000	113410000	30000
	chr10	110930000	110940000	10000								chr6	119300000	119330000	30000
	chr11	12860000	12870000	10000								chr6	125180000	125210000	30000
	chr11	18780000	18790000	10000								chr6	126270000	126300000	30000
	chr11	21450000	21460000	10000								chr6	130860000	130890000	30000
	chr11	21630000	21640000	10000								chr6	136190000	136220000	30000
	chr11	24050000	24060000	10000								chr6	144950000	144980000	30000
	chr11	24300000	24310000	10000								chr6	148060000	148090000	30000
	chr11	27200000	27210000	10000								chr6	154560000	154590000	30000
	chr11	27660000	27670000	10000								chr6	154730000	154760000	30000
	chr11	64880000	64890000	10000								chr6	154890000	154920000	30000
	chr11	91840000	91850000	10000								chr7	16780000	16810000	30000
	chr12	9950000	9960000	10000								chr7	17050000	17080000	30000
	chr12	16210000	16220000	10000								chr7	41790000	41820000	30000
	chr12	24080000	24090000	10000								chr7	42270000	42300000	30000
	chr12	42210000	42220000	10000								chr7	42590000	42620000	30000
	chr12	42410000	42420000	10000								chr7	42650000	42680000	30000
	chr12	53200000	53210000	10000								chr7	49110000	49140000	30000
	chr12	61840000	61850000	10000								chr7	98610000	98640000	30000
	chr12	66250000	66260000	10000								chr7	116930000	116960000	30000
	chr12	76020000	76030000	10000								chr7	117950000	117980000	30000
	chr12	79030000	79040000	10000								chr7	145490000	145520000	30000
	chr12	84960000	84970000	10000								chr8	3000000	3030000	30000
	chr12	93630000	93640000	10000								chr8	3360000	3390000	30000
	chr12	99670000	99680000	10000								chr8	12930000	12960000	30000
	chr12	125480000	125490000	10000								chr8	31580000	31610000	30000
	chr13	32810000	32820000	10000								chr8	31990000	32020000	30000
	chr13	40170000	40180000	10000								chr8	32040000	32070000	30000
	chr13	43680000	43690000	10000								chr8	52520000	52550000	30000
	chr13	69940000	69950000	10000								chr8	81700000	81730000	30000
	chr13	104160000	104170000	10000								chr8	122200000	122230000	30000
	chr13	104450000	104460000	10000								chr9	8760000	8790000	30000
	chr14	33300000	33310000	10000								chr9	8870000	8900000	30000
	chr14	33390000	33400000	10000								chr9	9870000	9900000	30000
	chr14	33930000	33940000	10000								chr9	33440000	33470000	30000
	chr14	34050000	34060000	10000								chr9	72060000	72090000	30000
	chr14	48610000	48620000	10000								chrX	15670000	15700000	30000
	chr14	49500000	49510000	10000								chrX	91590000	91620000	30000
	chr14	51830000	51840000	10000								chrX	91850000	91880000	30000
	chr14	52120000	52130000	10000								chrX	91960000	91990000	30000
	chr14	87910000	87920000	10000								chrX	93010000	93040000	30000
	chr14	88260000	88270000	10000								chrY	13460000	13490000	30000
	chr14	100230000	100240000	10000								chr1	20010000	20030000	20000
	chr15	39400000	39410000	10000								chr1	32670000	32690000	20000
	chr15	40010000	40020000	10000								chr1	41460000	41480000	20000
	chr15	46250000	46260000	10000								chr1	41840000	41860000	20000
	chr15	55850000	55860000	10000								chr1	42200000	42220000	20000
	chr15	56030000	56040000	10000								chr1	45290000	45310000	20000
	chr15	60250000	60260000	10000								chr1	52260000	52280000	20000
	chr15	91510000	91520000	10000								chr1	55060000	55080000	20000
	chr15	96460000	96470000	10000								chr1	62040000	62060000	20000
	chr15	96580000	96590000	10000								chr1	65050000	65070000	20000
	chr16	34420000	34430000	10000								chr1	66790000	66810000	20000
	chr16	34570000	34580000	10000								chr1	84210000	84230000	20000
	chr16	34670000	34680000	10000								chr1	108670000	108690000	20000
	chr16	34850000	34860000	10000								chr1	154930000	154950000	20000
	chr16	35070000	35080000	10000								chr1	156210000	156230000	20000
	chr16	63460000	63470000	10000								chr1	178370000	178390000	20000
	chr16	64050000	64060000	10000								chr1	182910000	182930000	20000
	chr16	64090000	64100000	10000								chr1	184770000	184790000	20000
	chr16	64120000	64130000	10000								chr1	187660000	187680000	20000
	chr16	69960000	69970000	10000								chr1	193560000	193580000	20000
	chr17	21530000	21540000	10000								chr1	198640000	198660000	20000
	chr17	21700000	21710000	10000								chr10	4670000	4690000	20000
	chr17	21730000	21740000	10000								chr10	10330000	10350000	20000
	chr18	370000	380000	10000								chr10	22770000	22790000	20000
	chr18	3710000	3720000	10000								chr10	33560000	33580000	20000
	chr18	3960000	3970000	10000								chr10	33750000	33770000	20000
	chr18	5400000	5410000	10000								chr10	33970000	33990000	20000
	chr18	5430000	5440000	10000								chr10	34130000	34150000	20000
	chr18	5520000	5530000	10000								chr10	46960000	46980000	20000
	chr18	5890000	5900000	10000								chr10	47020000	47040000	20000
	chr18	6110000	6120000	10000								chr10	60390000	60410000	20000
	chr18	6250000	6260000	10000								chr10	61900000	61920000	20000
	chr18	6590000	6600000	10000								chr10	62220000	62240000	20000
	chr18	6610000	6620000	10000								chr10	63490000	63510000	20000
	chr18	6720000	6730000	10000								chr10	63940000	63960000	20000
	chr18	7020000	7030000	10000								chr10	64140000	64160000	20000
	chr18	7740000	7750000	10000								chr10	89830000	89850000	20000
	chr18	14590000	14600000	10000								chr10	89990000	90010000	20000
	chr18	14630000	14640000	10000								chr10	90140000	90160000	20000
	chr18	22620000	22630000	10000								chr10	100870000	100890000	20000
	chr18	22730000	22740000	10000								chr10	101040000	101060000	20000
	chr18	23140000	23150000	10000								chr11	6350000	6370000	20000
	chr18	23290000	23300000	10000								chr11	23470000	23490000	20000
	chr18	23340000	23350000	10000								chr11	25050000	25070000	20000
	chr18	29220000	29230000	10000								chr11	30510000	30530000	20000
	chr18	61030000	61040000	10000								chr11	32580000	32600000	20000
	chr18	69340000	69350000	10000								chr11	35300000	35320000	20000
	chr19	23610000	23620000	10000								chr11	44860000	44880000	20000
	chr2	6480000	6490000	10000								chr11	61270000	61290000	20000
	chr2	51380000	51390000	10000								chr11	65390000	65410000	20000
	chr2	56600000	56610000	10000								chr11	82720000	82740000	20000
	chr2	56710000	56720000	10000								chr11	91870000	91890000	20000
	chr2	64280000	64290000	10000								chr11	92160000	92180000	20000
	chr2	103520000	103530000	10000								chr11	92400000	92420000	20000
	chr2	103720000	103730000	10000								chr11	101870000	101890000	20000
	chr2	104020000	104030000	10000								chr11	114060000	114080000	20000
	chr2	118430000	118440000	10000								chr11	120470000	120490000	20000
	chr2	128400000	128410000	10000								chr12	14410000	14430000	20000
	chr2	138210000	138220000	10000								chr12	19510000	19530000	20000
	chr2	146200000	146210000	10000								chr12	24150000	24170000	20000
	chr2	146240000	146250000	10000								chr12	24340000	24360000	20000
	chr2	147950000	147960000	10000								chr12	44390000	44410000	20000
	chr2	148140000	148150000	10000								chr12	44540000	44560000	20000
	chr2	155320000	155330000	10000								chr12	49230000	49250000	20000
	chr2	160040000	160050000	10000								chr12	67800000	67820000	20000
	chr2	160900000	160910000	10000								chr12	76190000	76210000	20000
	chr2	182830000	182840000	10000								chr12	79070000	79090000	20000
	chr2	182850000	182860000	10000								chr12	82990000	83010000	20000
	chr2	192750000	192760000	10000								chr12	83260000	83280000	20000
	chr2	199640000	199650000	10000								chr12	100120000	100140000	20000
	chr2	200020000	200030000	10000								chr12	102030000	102050000	20000
	chr2	222330000	222340000	10000								chr13	23160000	23180000	20000
	chr2	222470000	222480000	10000								chr13	26490000	26510000	20000
	chr20	5400000	5410000	10000								chr13	49420000	49440000	20000
	chr20	8030000	8040000	10000								chr13	49480000	49500000	20000
	chr20	8270000	8280000	10000								chr13	49540000	49560000	20000
	chr20	15840000	15850000	10000								chr13	49970000	49990000	20000
	chr20	19560000	19570000	10000								chr13	50190000	50210000	20000
	chr20	25280000	25290000	10000								chr13	51150000	51170000	20000
	chr20	30120000	30130000	10000								chr13	51370000	51390000	20000
	chr20	31130000	31140000	10000								chr13	76100000	76120000	20000
	chr20	33150000	33160000	10000								chr14	25480000	25500000	20000
	chr20	34430000	34440000	10000								chr14	32670000	32690000	20000
	chr20	35020000	35030000	10000								chr14	33060000	33080000	20000
	chr20	35870000	35880000	10000								chr14	33290000	33310000	20000
	chr20	37540000	37550000	10000								chr14	33780000	33800000	20000
	chr20	39260000	39270000	10000								chr14	33810000	33830000	20000
	chr20	39600000	39610000	10000								chr14	47900000	47920000	20000
	chr20	39780000	39790000	10000								chr14	48400000	48420000	20000
	chr20	40730000	40740000	10000								chr14	51850000	51870000	20000
	chr20	40980000	40990000	10000								chr14	52010000	52030000	20000
	chr20	41110000	41120000	10000								chr14	52120000	52140000	20000
	chr20	44480000	44490000	10000								chr14	53430000	53450000	20000
	chr20	45170000	45180000	10000								chr14	81770000	81790000	20000
	chr20	47380000	47390000	10000								chr14	87240000	87260000	20000
	chr20	47430000	47440000	10000								chr14	88340000	88360000	20000
	chr20	47470000	47480000	10000								chr15	20850000	20870000	20000
	chr20	48240000	48250000	10000								chr15	38350000	38370000	20000
	chr20	48510000	48520000	10000								chr15	38540000	38560000	20000
	chr20	48820000	48830000	10000								chr15	39390000	39410000	20000
	chr20	49180000	49190000	10000								chr15	40200000	40220000	20000
	chr20	49450000	49460000	10000								chr15	40450000	40470000	20000
	chr20	49470000	49480000	10000								chr15	56120000	56140000	20000
	chr20	49900000	49910000	10000								chr15	57000000	57020000	20000
	chr20	50470000	50480000	10000								chr15	58170000	58190000	20000
	chr20	55860000	55870000	10000								chr15	83840000	83860000	20000
	chr20	56230000	56240000	10000								chr16	4700000	4720000	20000
	chr20	56350000	56360000	10000								chr16	34700000	34720000	20000
	chr20	56600000	56610000	10000								chr16	35240000	35260000	20000
	chr20	56950000	56960000	10000								chr16	63520000	63540000	20000
	chr20	60490000	60500000	10000								chr16	63820000	63840000	20000
	chr20	60610000	60620000	10000								chr16	64790000	64810000	20000
	chr21	11040000	11050000	10000								chr16	64860000	64880000	20000
	chr21	11070000	11080000	10000								chr16	64960000	64980000	20000
	chr21	11140000	11150000	10000								chr17	7460000	7480000	20000
	chr21	27300000	27310000	10000								chr17	17630000	17650000	20000
	chr22	17320000	17330000	10000								chr17	21940000	21960000	20000
	chr22	28470000	28480000	10000								chr17	22080000	22100000	20000
	chr22	28870000	28880000	10000								chr17	49240000	49260000	20000
	chr22	28970000	28980000	10000								chr17	72550000	72570000	20000
	chr22	29240000	29250000	10000								chr17	76420000	76440000	20000
	chr3	4090000	4100000	10000								chr18	2570000	2590000	20000
	chr3	29290000	29300000	10000								chr18	3890000	3910000	20000
	chr3	35310000	35320000	10000								chr18	5020000	5040000	20000
	chr3	48630000	48640000	10000								chr18	5660000	5680000	20000
	chr3	58870000	58880000	10000								chr18	5880000	5900000	20000
	chr3	59010000	59020000	10000								chr18	6230000	6250000	20000
	chr3	73680000	73690000	10000								chr18	6470000	6490000	20000
	chr3	89520000	89530000	10000								chr18	6580000	6600000	20000
	chr3	155300000	155310000	10000								chr18	8300000	8320000	20000
	chr3	158740000	158750000	10000								chr18	14820000	14840000	20000
	chr3	158840000	158850000	10000								chr18	18750000	18770000	20000
	chr3	181370000	181380000	10000								chr18	22040000	22060000	20000
	chr3	181650000	181660000	10000								chr18	29080000	29100000	20000
	chr3	181700000	181710000	10000								chr18	29210000	29230000	20000
	chr3	182280000	182290000	10000								chr18	31190000	31210000	20000
	chr3	182320000	182330000	10000								chr18	31250000	31270000	20000
	chr3	182360000	182370000	10000								chr18	40500000	40520000	20000
	chr3	182400000	182410000	10000								chr18	69550000	69570000	20000
	chr3	182460000	182470000	10000								chr18	70250000	70270000	20000
	chr4	30720000	30730000	10000								chr18	71800000	71820000	20000
	chr4	31100000	31110000	10000								chr19	18070000	18090000	20000
	chr4	63320000	63330000	10000								chr19	19130000	19150000	20000
	chr4	75890000	75900000	10000								chr19	41220000	41240000	20000
	chr4	79010000	79020000	10000								chr19	55760000	55780000	20000
	chr4	79050000	79060000	10000								chr2	48160000	48180000	20000
	chr4	81510000	81520000	10000								chr2	56720000	56740000	20000
	chr4	82000000	82010000	10000								chr2	64930000	64950000	20000
	chr4	83090000	83100000	10000								chr2	65140000	65160000	20000
	chr4	101460000	101470000	10000								chr2	85540000	85560000	20000
	chr4	119650000	119660000	10000								chr2	133010000	133030000	20000
	chr4	121680000	121690000	10000								chr2	138150000	138170000	20000
	chr4	121790000	121800000	10000								chr2	143600000	143620000	20000
	chr4	124290000	124300000	10000								chr2	143690000	143710000	20000
	chr4	141070000	141080000	10000								chr2	144480000	144500000	20000
	chr4	141720000	141730000	10000								chr2	144840000	144860000	20000
	chr4	146110000	146120000	10000								chr2	146840000	146860000	20000
	chr4	149150000	149160000	10000								chr2	147260000	147280000	20000
	chr4	149250000	149260000	10000								chr2	151880000	151900000	20000
	chr4	149290000	149300000	10000								chr2	157390000	157410000	20000
	chr4	154550000	154560000	10000								chr2	160170000	160190000	20000
	chr4	164910000	164920000	10000								chr2	160770000	160790000	20000
	chr4	167060000	167070000	10000								chr2	170000000	170020000	20000
	chr4	175270000	175280000	10000								chr2	178100000	178120000	20000
	chr4	181530000	181540000	10000								chr2	182330000	182350000	20000
	chr4	188500000	188510000	10000								chr2	183560000	183580000	20000
	chr4	190510000	190520000	10000								chr2	192250000	192270000	20000
	chr4	190680000	190690000	10000								chr2	192480000	192500000	20000
	chr5	16580000	16590000	10000								chr2	193790000	193810000	20000
	chr5	22720000	22730000	10000								chr2	193830000	193850000	20000
	chr5	27520000	27530000	10000								chr2	209030000	209050000	20000
	chr5	27550000	27560000	10000								chr2	212220000	212240000	20000
	chr5	90310000	90320000	10000								chr2	214270000	214290000	20000
	chr5	90620000	90630000	10000								chr2	222460000	222480000	20000
	chr5	90750000	90760000	10000								chr20	8190000	8210000	20000
	chr5	126310000	126320000	10000								chr20	8230000	8250000	20000
	chr5	133850000	133860000	10000								chr20	8270000	8290000	20000
	chr5	143030000	143040000	10000								chr20	8580000	8600000	20000
	chr5	143130000	143140000	10000								chr20	23470000	23490000	20000
	chr5	143210000	143220000	10000								chr20	30260000	30280000	20000
	chr5	143380000	143390000	10000								chr20	30820000	30840000	20000
	chr5	153990000	154000000	10000								chr20	31020000	31040000	20000
	chr5	155970000	155980000	10000								chr20	31850000	31870000	20000
	chr5	156300000	156310000	10000								chr20	32430000	32450000	20000
	chr5	169080000	169090000	10000								chr20	35950000	35970000	20000
	chr6	6830000	6840000	10000								chr20	36460000	36480000	20000
	chr6	7190000	7200000	10000								chr20	37420000	37440000	20000
	chr6	56220000	56230000	10000								chr20	37500000	37520000	20000
	chr6	70320000	70330000	10000								chr20	37720000	37740000	20000
	chr6	104750000	104760000	10000								chr20	39730000	39750000	20000
	chr6	109070000	109080000	10000								chr20	40860000	40880000	20000
	chr6	112430000	112440000	10000								chr20	41100000	41120000	20000
	chr6	112760000	112770000	10000								chr20	41470000	41490000	20000
	chr6	112810000	112820000	10000								chr20	41840000	41860000	20000
	chr6	126100000	126110000	10000								chr20	45800000	45820000	20000
	chr6	130900000	130910000	10000								chr20	46120000	46140000	20000
	chr6	132350000	132360000	10000								chr20	46340000	46360000	20000
	chr6	132500000	132510000	10000								chr20	47300000	47320000	20000
	chr6	132530000	132540000	10000								chr20	47710000	47730000	20000
	chr6	148070000	148080000	10000								chr20	47990000	48010000	20000
	chr6	148090000	148100000	10000								chr20	48040000	48060000	20000
	chr6	154670000	154680000	10000								chr20	49110000	49130000	20000
	chr7	3510000	3520000	10000								chr20	52490000	52510000	20000
	chr7	7090000	7100000	10000								chr20	52550000	52570000	20000
	chr7	17010000	17020000	10000								chr20	52780000	52800000	20000
	chr7	49430000	49440000	10000								chr20	56380000	56400000	20000
	chr7	82010000	82020000	10000								chr20	57590000	57610000	20000
	chr7	82070000	82080000	10000								chr20	60890000	60910000	20000
	chr7	82090000	82100000	10000								chr20	62230000	62250000	20000
	chr7	82130000	82140000	10000								chr20	62280000	62300000	20000
	chr7	118030000	118040000	10000								chr20	62640000	62660000	20000
	chr7	118210000	118220000	10000								chr20	62720000	62740000	20000
	chr7	123790000	123800000	10000								chr21	10380000	10400000	20000
	chr7	132140000	132150000	10000								chr21	10420000	10440000	20000
	chr7	142470000	142480000	10000								chr21	11170000	11190000	20000
	chr7	144770000	144780000	10000								chr21	32290000	32310000	20000
	chr7	145410000	145420000	10000								chr22	17680000	17700000	20000
	chr7	145430000	145440000	10000								chr22	28700000	28720000	20000
	chr7	146470000	146480000	10000								chr22	28790000	28810000	20000
	chr7	146670000	146680000	10000								chr22	31550000	31570000	20000
	chr8	2890000	2900000	10000								chr22	39180000	39200000	20000
	chr8	12970000	12980000	10000								chr22	39890000	39910000	20000
	chr8	31720000	31730000	10000								chr3	9690000	9710000	20000
	chr8	43130000	43140000	10000								chr3	9820000	9840000	20000
	chr8	43260000	43270000	10000								chr3	10270000	10290000	20000
	chr8	50140000	50150000	10000								chr3	13150000	13170000	20000
	chr8	68580000	68590000	10000								chr3	16530000	16550000	20000
	chr8	68650000	68660000	10000								chr3	18830000	18850000	20000
	chr8	122360000	122370000	10000								chr3	23520000	23540000	20000
	chr9	8870000	8880000	10000								chr3	23630000	23650000	20000
	chr9	9800000	9810000	10000								chr3	24030000	24050000	20000
	chrX	33060000	33070000	10000								chr3	24330000	24350000	20000
	chrX	92430000	92440000	10000								chr3	24570000	24590000	20000
	chrX	92990000	93000000	10000								chr3	34510000	34530000	20000
	chrX	116760000	116770000	10000								chr3	53190000	53210000	20000
												chr3	57090000	57110000	20000
												chr3	58680000	58700000	20000
												chr3	59290000	59310000	20000
												chr3	59490000	59510000	20000
												chr3	64210000	64230000	20000
												chr3	65820000	65840000	20000
												chr3	65860000	65880000	20000
												chr3	72430000	72450000	20000
												chr3	73750000	73770000	20000
												chr3	88420000	88440000	20000
												chr3	104160000	104180000	20000
												chr3	130870000	130890000	20000
												chr3	152160000	152180000	20000
												chr3	152890000	152910000	20000
												chr3	153690000	153710000	20000
												chr3	154480000	154500000	20000
												chr3	154960000	154980000	20000
												chr3	155010000	155030000	20000
												chr3	155090000	155110000	20000
												chr3	155240000	155260000	20000
												chr3	158630000	158650000	20000
												chr3	158670000	158690000	20000
												chr3	158850000	158870000	20000
												chr3	160400000	160420000	20000
												chr3	160930000	160950000	20000
												chr3	180900000	180920000	20000
												chr3	181670000	181690000	20000
												chr3	187530000	187550000	20000
												chr4	31020000	31040000	20000
												chr4	31220000	31240000	20000
												chr4	37840000	37860000	20000
												chr4	43150000	43170000	20000
												chr4	72190000	72210000	20000
												chr4	79360000	79380000	20000
												chr4	79630000	79650000	20000
												chr4	82260000	82280000	20000
												chr4	83020000	83040000	20000
												chr4	100550000	100570000	20000
												chr4	102740000	102760000	20000
												chr4	119640000	119660000	20000
												chr4	120100000	120120000	20000
												chr4	120140000	120160000	20000
												chr4	131750000	131770000	20000
												chr4	141150000	141170000	20000
												chr4	141630000	141650000	20000
												chr4	149150000	149170000	20000
												chr4	154390000	154410000	20000
												chr4	159560000	159580000	20000
												chr4	167070000	167090000	20000
												chr4	174290000	174310000	20000
												chr4	175320000	175340000	20000
												chr4	177160000	177180000	20000
												chr4	182030000	182050000	20000
												chr4	183970000	183990000	20000
												chr4	189790000	189810000	20000
												chr5	10490000	10510000	20000
												chr5	12950000	12970000	20000
												chr5	13370000	13390000	20000
												chr5	13490000	13510000	20000
												chr5	13590000	13610000	20000
												chr5	19460000	19480000	20000
												chr5	19530000	19550000	20000
												chr5	22450000	22470000	20000
												chr5	32620000	32640000	20000
												chr5	36060000	36080000	20000
												chr5	78560000	78580000	20000
												chr5	78830000	78850000	20000
												chr5	79090000	79110000	20000
												chr5	90320000	90340000	20000
												chr5	90570000	90590000	20000
												chr5	91250000	91270000	20000
												chr5	110570000	110590000	20000
												chr5	111550000	111570000	20000
												chr5	124160000	124180000	20000
												chr5	124310000	124330000	20000
												chr5	124450000	124470000	20000
												chr5	143250000	143270000	20000
												chr5	143300000	143320000	20000
												chr5	143620000	143640000	20000
												chr5	143680000	143700000	20000
												chr5	155700000	155720000	20000
												chr5	155940000	155960000	20000
												chr5	158100000	158120000	20000
												chr5	158250000	158270000	20000
												chr6	57370000	57390000	20000
												chr6	74520000	74540000	20000
												chr6	87420000	87440000	20000
												chr6	104600000	104620000	20000
												chr6	106000000	106020000	20000
												chr6	112650000	112670000	20000
												chr6	126070000	126090000	20000
												chr6	129370000	129390000	20000
												chr6	129440000	129460000	20000
												chr6	129520000	129540000	20000
												chr6	130400000	130420000	20000
												chr6	130790000	130810000	20000
												chr6	130830000	130850000	20000
												chr6	135410000	135430000	20000
												chr6	136250000	136270000	20000
												chr6	139690000	139710000	20000
												chr6	144410000	144430000	20000
												chr6	147800000	147820000	20000
												chr6	149850000	149870000	20000
												chr6	154610000	154630000	20000
												chr6	156500000	156520000	20000
												chr7	3370000	3390000	20000
												chr7	3450000	3470000	20000
												chr7	3700000	3720000	20000
												chr7	40380000	40400000	20000
												chr7	40550000	40570000	20000
												chr7	40840000	40860000	20000
												chr7	40900000	40920000	20000
												chr7	41240000	41260000	20000
												chr7	42080000	42100000	20000
												chr7	42220000	42240000	20000
												chr7	42320000	42340000	20000
												chr7	42430000	42450000	20000
												chr7	49810000	49830000	20000
												chr7	98820000	98840000	20000
												chr7	101520000	101540000	20000
												chr7	112190000	112210000	20000
												chr7	112260000	112280000	20000
												chr7	118110000	118130000	20000
												chr7	122300000	122320000	20000
												chr7	122360000	122380000	20000
												chr7	123420000	123440000	20000
												chr7	151580000	151600000	20000
												chr8	3060000	3080000	20000
												chr8	23100000	23120000	20000
												chr8	30210000	30230000	20000
												chr8	30300000	30320000	20000
												chr8	32120000	32140000	20000
												chr8	32260000	32280000	20000
												chr8	39900000	39920000	20000
												chr8	43130000	43150000	20000
												chr8	58350000	58370000	20000
												chr8	78030000	78050000	20000
												chr8	82040000	82060000	20000
												chr8	102820000	102840000	20000
												chr8	110140000	110160000	20000
												chr8	121820000	121840000	20000
												chr8	145060000	145080000	20000
												chr9	8640000	8660000	20000
												chr9	23600000	23620000	20000
												chr9	68410000	68430000	20000
												chr9	78340000	78360000	20000
												chr9	78590000	78610000	20000
												chr9	95940000	95960000	20000
												chr9	130500000	130520000	20000
												chr9	133950000	133970000	20000
												chrX	15450000	15470000	20000
												chrX	32970000	32990000	20000
												chrX	33330000	33350000	20000
												chrX	34530000	34550000	20000
												chrX	42640000	42660000	20000
												chrX	91720000	91740000	20000
												chrX	93070000	93090000	20000
												chrX	117080000	117100000	20000
												chr1	1280000	1290000	10000
												chr1	23930000	23940000	10000
												chr1	27710000	27720000	10000
												chr1	32830000	32840000	10000
												chr1	33450000	33460000	10000
												chr1	34070000	34080000	10000
												chr1	36360000	36370000	10000
												chr1	37910000	37920000	10000
												chr1	40840000	40850000	10000
												chr1	44050000	44060000	10000
												chr1	44710000	44720000	10000
												chr1	45830000	45840000	10000
												chr1	46670000	46680000	10000
												chr1	48360000	48370000	10000
												chr1	50890000	50900000	10000
												chr1	52820000	52830000	10000
												chr1	54640000	54650000	10000
												chr1	64650000	64660000	10000
												chr1	65420000	65430000	10000
												chr1	65800000	65810000	10000
												chr1	66750000	66760000	10000
												chr1	78560000	78570000	10000
												chr1	84610000	84620000	10000
												chr1	111400000	111410000	10000
												chr1	113760000	113770000	10000
												chr1	113910000	113920000	10000
												chr1	150900000	150910000	10000
												chr1	153850000	153860000	10000
												chr1	156880000	156890000	10000
												chr1	160650000	160660000	10000
												chr1	193440000	193450000	10000
												chr1	194670000	194680000	10000
												chr1	198720000	198730000	10000
												chr1	202640000	202650000	10000
												chr10	9800000	9810000	10000
												chr10	11280000	11290000	10000
												chr10	21740000	21750000	10000
												chr10	22670000	22680000	10000
												chr10	33270000	33280000	10000
												chr10	33690000	33700000	10000
												chr10	33710000	33720000	10000
												chr10	33790000	33800000	10000
												chr10	34030000	34040000	10000
												chr10	34350000	34360000	10000
												chr10	34380000	34390000	10000
												chr10	34860000	34870000	10000
												chr10	34980000	34990000	10000
												chr10	35120000	35130000	10000
												chr10	42380000	42390000	10000
												chr10	62290000	62300000	10000
												chr10	64000000	64010000	10000
												chr10	89870000	89880000	10000
												chr10	101160000	101170000	10000
												chr10	101350000	101360000	10000
												chr10	101720000	101730000	10000
												chr10	105310000	105320000	10000
												chr10	111060000	111070000	10000
												chr10	111200000	111210000	10000
												chr10	126350000	126360000	10000
												chr11	14260000	14270000	10000
												chr11	19870000	19880000	10000
												chr11	20630000	20640000	10000
												chr11	24170000	24180000	10000
												chr11	24460000	24470000	10000
												chr11	27670000	27680000	10000
												chr11	28090000	28100000	10000
												chr11	30270000	30280000	10000
												chr11	30380000	30390000	10000
												chr11	30470000	30480000	10000
												chr11	30580000	30590000	10000
												chr11	46890000	46900000	10000
												chr11	63980000	63990000	10000
												chr11	64850000	64860000	10000
												chr11	65740000	65750000	10000
												chr11	91840000	91850000	10000
												chr11	92200000	92210000	10000
												chr11	100580000	100590000	10000
												chr11	101970000	101980000	10000
												chr11	102490000	102500000	10000
												chr11	104010000	104020000	10000
												chr11	119270000	119280000	10000
												chr11	125890000	125900000	10000
												chr12	10600000	10610000	10000
												chr12	19550000	19560000	10000
												chr12	42350000	42360000	10000
												chr12	42720000	42730000	10000
												chr12	43200000	43210000	10000
												chr12	44920000	44930000	10000
												chr12	46600000	46610000	10000
												chr12	52390000	52400000	10000
												chr12	52460000	52470000	10000
												chr12	53150000	53160000	10000
												chr12	56820000	56830000	10000
												chr12	64340000	64350000	10000
												chr12	64420000	64430000	10000
												chr12	64440000	64450000	10000
												chr12	79280000	79290000	10000
												chr12	83130000	83140000	10000
												chr12	85290000	85300000	10000
												chr12	90320000	90330000	10000
												chr12	99490000	99500000	10000
												chr12	99610000	99620000	10000
												chr12	99840000	99850000	10000
												chr12	104870000	104880000	10000
												chr12	109170000	109180000	10000
												chr12	110260000	110270000	10000
												chr12	110350000	110360000	10000
												chr12	110390000	110400000	10000
												chr12	122110000	122120000	10000
												chr12	123420000	123430000	10000
												chr13	19740000	19750000	10000
												chr13	23370000	23380000	10000
												chr13	26280000	26290000	10000
												chr13	26340000	26350000	10000
												chr13	32410000	32420000	10000
												chr13	39280000	39290000	10000
												chr13	39930000	39940000	10000
												chr13	39960000	39970000	10000
												chr13	43550000	43560000	10000
												chr13	50910000	50920000	10000
												chr13	51060000	51070000	10000
												chr13	63240000	63250000	10000
												chr13	63620000	63630000	10000
												chr13	103700000	103710000	10000
												chr13	103750000	103760000	10000
												chr13	103900000	103910000	10000
												chr13	105420000	105430000	10000
												chr13	105570000	105580000	10000
												chr14	33030000	33040000	10000
												chr14	33240000	33250000	10000
												chr14	34340000	34350000	10000
												chr14	34840000	34850000	10000
												chr14	36890000	36900000	10000
												chr14	37110000	37120000	10000
												chr14	37130000	37140000	10000
												chr14	38530000	38540000	10000
												chr14	39450000	39460000	10000
												chr14	48850000	48860000	10000
												chr14	52080000	52090000	10000
												chr14	52540000	52550000	10000
												chr14	56810000	56820000	10000
												chr14	56870000	56880000	10000
												chr14	57930000	57940000	10000
												chr14	65780000	65790000	10000
												chr14	87410000	87420000	10000
												chr15	24180000	24190000	10000
												chr15	38960000	38970000	10000
												chr15	39310000	39320000	10000
												chr15	39360000	39370000	10000
												chr15	39950000	39960000	10000
												chr15	46180000	46190000	10000
												chr15	55760000	55770000	10000
												chr15	56040000	56050000	10000
												chr15	56170000	56180000	10000
												chr15	56980000	56990000	10000
												chr15	83800000	83810000	10000
												chr16	17650000	17660000	10000
												chr16	33950000	33960000	10000
												chr16	34500000	34510000	10000
												chr16	34530000	34540000	10000
												chr16	59000000	59010000	10000
												chr16	59070000	59080000	10000
												chr16	59100000	59110000	10000
												chr16	63680000	63690000	10000
												chr16	64830000	64840000	10000
												chr16	68320000	68330000	10000
												chr16	72190000	72200000	10000
												chr16	78250000	78260000	10000
												chr16	87460000	87470000	10000
												chr17	8090000	8100000	10000
												chr17	21100000	21110000	10000
												chr17	21790000	21800000	10000
												chr17	39550000	39560000	10000
												chr17	39630000	39640000	10000
												chr17	42800000	42810000	10000
												chr17	48450000	48460000	10000
												chr17	58250000	58260000	10000
												chr17	64770000	64780000	10000
												chr18	100000	110000	10000
												chr18	440000	450000	10000
												chr18	1930000	1940000	10000
												chr18	3160000	3170000	10000
												chr18	4350000	4360000	10000
												chr18	5140000	5150000	10000
												chr18	5250000	5260000	10000
												chr18	5620000	5630000	10000
												chr18	5740000	5750000	10000
												chr18	5800000	5810000	10000
												chr18	6510000	6520000	10000
												chr18	6800000	6810000	10000
												chr18	6990000	7000000	10000
												chr18	15160000	15170000	10000
												chr18	15310000	15320000	10000
												chr18	15340000	15350000	10000
												chr18	19010000	19020000	10000
												chr18	21380000	21390000	10000
												chr18	21440000	21450000	10000
												chr18	22530000	22540000	10000
												chr18	22560000	22570000	10000
												chr18	23490000	23500000	10000
												chr18	23700000	23710000	10000
												chr18	29000000	29010000	10000
												chr18	29020000	29030000	10000
												chr18	29300000	29310000	10000
												chr18	48900000	48910000	10000
												chr18	51770000	51780000	10000
												chr18	52990000	53000000	10000
												chr18	60840000	60850000	10000
												chr18	69350000	69360000	10000
												chr18	69380000	69390000	10000
												chr18	70180000	70190000	10000
												chr19	15220000	15230000	10000
												chr19	15790000	15800000	10000
												chr19	18890000	18900000	10000
												chr19	35790000	35800000	10000
												chr19	40480000	40490000	10000
												chr19	44230000	44240000	10000
												chr19	46200000	46210000	10000
												chr19	48810000	48820000	10000
												chr19	49990000	50000000	10000
												chr2	33140000	33150000	10000
												chr2	37860000	37870000	10000
												chr2	37880000	37890000	10000
												chr2	52570000	52580000	10000
												chr2	52600000	52610000	10000
												chr2	61040000	61050000	10000
												chr2	61670000	61680000	10000
												chr2	64900000	64910000	10000
												chr2	68960000	68970000	10000
												chr2	71290000	71300000	10000
												chr2	74310000	74320000	10000
												chr2	88670000	88680000	10000
												chr2	104040000	104050000	10000
												chr2	104290000	104300000	10000
												chr2	104720000	104730000	10000
												chr2	104940000	104950000	10000
												chr2	122690000	122700000	10000
												chr2	138050000	138060000	10000
												chr2	138290000	138300000	10000
												chr2	138580000	138590000	10000
												chr2	146720000	146730000	10000
												chr2	146910000	146920000	10000
												chr2	147210000	147220000	10000
												chr2	147730000	147740000	10000
												chr2	148320000	148330000	10000
												chr2	148660000	148670000	10000
												chr2	151160000	151170000	10000
												chr2	151450000	151460000	10000
												chr2	151470000	151480000	10000
												chr2	152590000	152600000	10000
												chr2	153600000	153610000	10000
												chr2	156190000	156200000	10000
												chr2	157250000	157260000	10000
												chr2	157360000	157370000	10000
												chr2	159840000	159850000	10000
												chr2	160150000	160160000	10000
												chr2	160210000	160220000	10000
												chr2	160530000	160540000	10000
												chr2	160560000	160570000	10000
												chr2	160710000	160720000	10000
												chr2	161070000	161080000	10000
												chr2	161890000	161900000	10000
												chr2	169930000	169940000	10000
												chr2	182170000	182180000	10000
												chr2	182920000	182930000	10000
												chr2	182950000	182960000	10000
												chr2	183530000	183540000	10000
												chr2	192510000	192520000	10000
												chr2	197430000	197440000	10000
												chr2	199140000	199150000	10000
												chr2	204360000	204370000	10000
												chr2	208060000	208070000	10000
												chr2	209000000	209010000	10000
												chr2	213900000	213910000	10000
												chr2	213980000	213990000	10000
												chr2	230030000	230040000	10000
												chr2	230090000	230100000	10000
												chr2	230250000	230260000	10000
												chr2	230280000	230290000	10000
												chr2	230410000	230420000	10000
												chr2	234200000	234210000	10000
												chr20	350000	360000	10000
												chr20	6960000	6970000	10000
												chr20	15900000	15910000	10000
												chr20	19550000	19560000	10000
												chr20	29630000	29640000	10000
												chr20	30160000	30170000	10000
												chr20	30490000	30500000	10000
												chr20	31380000	31390000	10000
												chr20	31900000	31910000	10000
												chr20	32410000	32420000	10000
												chr20	32470000	32480000	10000
												chr20	33280000	33290000	10000
												chr20	33540000	33550000	10000
												chr20	33580000	33590000	10000
												chr20	34160000	34170000	10000
												chr20	35050000	35060000	10000
												chr20	35770000	35780000	10000
												chr20	36150000	36160000	10000
												chr20	37170000	37180000	10000
												chr20	39320000	39330000	10000
												chr20	39950000	39960000	10000
												chr20	40250000	40260000	10000
												chr20	41310000	41320000	10000
												chr20	41620000	41630000	10000
												chr20	42470000	42480000	10000
												chr20	42600000	42610000	10000
												chr20	43410000	43420000	10000
												chr20	44880000	44890000	10000
												chr20	44990000	45000000	10000
												chr20	45990000	46000000	10000
												chr20	46630000	46640000	10000
												chr20	47440000	47450000	10000
												chr20	48080000	48090000	10000
												chr20	48690000	48700000	10000
												chr20	48750000	48760000	10000
												chr20	48860000	48870000	10000
												chr20	49260000	49270000	10000
												chr20	49980000	49990000	10000
												chr20	50080000	50090000	10000
												chr20	51300000	51310000	10000
												chr20	51750000	51760000	10000
												chr20	52180000	52190000	10000
												chr20	52230000	52240000	10000
												chr20	52430000	52440000	10000
												chr20	53050000	53060000	10000
												chr20	53270000	53280000	10000
												chr20	55870000	55880000	10000
												chr20	55940000	55950000	10000
												chr20	58380000	58390000	10000
												chr20	60970000	60980000	10000
												chr20	61930000	61940000	10000
												chr21	29720000	29730000	10000
												chr22	35990000	36000000	10000
												chr22	40030000	40040000	10000
												chr3	630000	640000	10000
												chr3	11760000	11770000	10000
												chr3	12430000	12440000	10000
												chr3	15030000	15040000	10000
												chr3	18050000	18060000	10000
												chr3	18320000	18330000	10000
												chr3	18920000	18930000	10000
												chr3	24100000	24110000	10000
												chr3	24630000	24640000	10000
												chr3	28050000	28060000	10000
												chr3	31050000	31060000	10000
												chr3	34050000	34060000	10000
												chr3	35590000	35600000	10000
												chr3	35870000	35880000	10000
												chr3	37580000	37590000	10000
												chr3	49050000	49060000	10000
												chr3	58940000	58950000	10000
												chr3	60230000	60240000	10000
												chr3	60540000	60550000	10000
												chr3	61880000	61890000	10000
												chr3	62030000	62040000	10000
												chr3	65750000	65760000	10000
												chr3	65940000	65950000	10000
												chr3	71490000	71500000	10000
												chr3	71820000	71830000	10000
												chr3	73430000	73440000	10000
												chr3	73620000	73630000	10000
												chr3	81850000	81860000	10000
												chr3	82000000	82010000	10000
												chr3	90430000	90440000	10000
												chr3	112200000	112210000	10000
												chr3	142840000	142850000	10000
												chr3	152990000	153000000	10000
												chr3	153540000	153550000	10000
												chr3	155410000	155420000	10000
												chr3	155480000	155490000	10000
												chr3	158520000	158530000	10000
												chr3	158570000	158580000	10000
												chr3	160850000	160860000	10000
												chr3	161230000	161240000	10000
												chr3	163490000	163500000	10000
												chr3	163560000	163570000	10000
												chr3	171740000	171750000	10000
												chr3	180790000	180800000	10000
												chr3	182120000	182130000	10000
												chr3	187650000	187660000	10000
												chr3	188210000	188220000	10000
												chr4	32200000	32210000	10000
												chr4	75850000	75860000	10000
												chr4	80600000	80610000	10000
												chr4	82830000	82840000	10000
												chr4	86530000	86540000	10000
												chr4	87160000	87170000	10000
												chr4	87280000	87290000	10000
												chr4	89700000	89710000	10000
												chr4	101510000	101520000	10000
												chr4	119500000	119510000	10000
												chr4	119780000	119790000	10000
												chr4	119840000	119850000	10000
												chr4	139320000	139330000	10000
												chr4	140960000	140970000	10000
												chr4	146350000	146360000	10000
												chr4	154160000	154170000	10000
												chr4	159250000	159260000	10000
												chr4	159460000	159470000	10000
												chr4	159500000	159510000	10000
												chr4	159860000	159870000	10000
												chr4	160350000	160360000	10000
												chr4	166690000	166700000	10000
												chr4	166930000	166940000	10000
												chr4	181060000	181070000	10000
												chr4	181490000	181500000	10000
												chr4	181830000	181840000	10000
												chr4	184060000	184070000	10000
												chr4	184090000	184100000	10000
												chr5	11520000	11530000	10000
												chr5	11830000	11840000	10000
												chr5	13240000	13250000	10000
												chr5	56060000	56070000	10000
												chr5	56240000	56250000	10000
												chr5	58240000	58250000	10000
												chr5	78880000	78890000	10000
												chr5	90550000	90560000	10000
												chr5	91190000	91200000	10000
												chr5	111530000	111540000	10000
												chr5	115080000	115090000	10000
												chr5	116180000	116190000	10000
												chr5	116260000	116270000	10000
												chr5	124070000	124080000	10000
												chr5	124520000	124530000	10000
												chr5	125820000	125830000	10000
												chr5	125940000	125950000	10000
												chr5	126350000	126360000	10000
												chr5	128750000	128760000	10000
												chr5	128930000	128940000	10000
												chr5	128980000	128990000	10000
												chr5	129040000	129050000	10000
												chr5	143210000	143220000	10000
												chr5	143560000	143570000	10000
												chr5	155520000	155530000	10000
												chr5	155540000	155550000	10000
												chr5	155610000	155620000	10000
												chr5	155990000	156000000	10000
												chr5	156040000	156050000	10000
												chr5	156630000	156640000	10000
												chr5	157810000	157820000	10000
												chr5	158520000	158530000	10000
												chr6	3220000	3230000	10000
												chr6	43760000	43770000	10000
												chr6	47000000	47010000	10000
												chr6	52270000	52280000	10000
												chr6	73900000	73910000	10000
												chr6	86130000	86140000	10000
												chr6	86620000	86630000	10000
												chr6	86950000	86960000	10000
												chr6	87030000	87040000	10000
												chr6	87540000	87550000	10000
												chr6	87800000	87810000	10000
												chr6	103090000	103100000	10000
												chr6	104640000	104650000	10000
												chr6	105200000	105210000	10000
												chr6	109790000	109800000	10000
												chr6	113040000	113050000	10000
												chr6	113460000	113470000	10000
												chr6	119260000	119270000	10000
												chr6	123120000	123130000	10000
												chr6	124650000	124660000	10000
												chr6	125390000	125400000	10000
												chr6	130910000	130920000	10000
												chr6	136390000	136400000	10000
												chr6	139730000	139740000	10000
												chr6	140420000	140430000	10000
												chr6	145170000	145180000	10000
												chr6	147740000	147750000	10000
												chr6	147780000	147790000	10000
												chr6	148010000	148020000	10000
												chr6	151690000	151700000	10000
												chr7	1130000	1140000	10000
												chr7	3320000	3330000	10000
												chr7	12300000	12310000	10000
												chr7	22400000	22410000	10000
												chr7	22510000	22520000	10000
												chr7	24160000	24170000	10000
												chr7	39300000	39310000	10000
												chr7	40880000	40890000	10000
												chr7	41080000	41090000	10000
												chr7	41690000	41700000	10000
												chr7	41890000	41900000	10000
												chr7	41930000	41940000	10000
												chr7	41980000	41990000	10000
												chr7	42170000	42180000	10000
												chr7	42570000	42580000	10000
												chr7	44730000	44740000	10000
												chr7	49170000	49180000	10000
												chr7	75490000	75500000	10000
												chr7	97580000	97590000	10000
												chr7	116900000	116910000	10000
												chr7	122250000	122260000	10000
												chr7	123220000	123230000	10000
												chr7	123300000	123310000	10000
												chr7	123380000	123390000	10000
												chr7	144790000	144800000	10000
												chr7	147020000	147030000	10000
												chr8	2790000	2800000	10000
												chr8	3340000	3350000	10000
												chr8	17470000	17480000	10000
												chr8	17770000	17780000	10000
												chr8	21970000	21980000	10000
												chr8	31960000	31970000	10000
												chr8	38730000	38740000	10000
												chr8	40050000	40060000	10000
												chr8	50140000	50150000	10000
												chr8	52600000	52610000	10000
												chr8	54440000	54450000	10000
												chr8	55030000	55040000	10000
												chr8	68600000	68610000	10000
												chr8	81570000	81580000	10000
												chr8	104680000	104690000	10000
												chr8	140610000	140620000	10000
												chr9	14260000	14270000	10000
												chr9	35720000	35730000	10000
												chr9	78210000	78220000	10000
												chr9	78240000	78250000	10000
												chr9	78740000	78750000	10000
												chr9	78900000	78910000	10000
												chr9	86640000	86650000	10000
												chr9	93520000	93530000	10000
												chr9	134070000	134080000	10000
												chrX	16140000	16150000	10000
												chrX	33050000	33060000	10000
												chrX	33150000	33160000	10000
												chrX	34570000	34580000	10000
												chrX	34640000	34650000	10000
												chrX	37470000	37480000	10000
												chrX	92610000	92620000	10000
												chrX	130370000	130380000	10000
												chrX	130420000	130430000	10000
												chrY	10010000	10020000	10000
												chrY	22890000	22900000	10000

## Sheet: Figure 6a
Figure 6a	western blotting for EBNA1 or Actin

## Sheet: Figure 6b
Figure 6b	RT-qPCR analysis of mRNA expression in Raji cells transduced with shCTRL (blue) or shEBNA1 (orange) for EBNA1 or cellular top 10%-4C neuronal target genes or general 4C target genes
	sh EBNA1	sh EBNA1	sh EBNA1
EBNA1	0.698518	0.571199	undetectable
ZEB2	1.40313	1.65372	1.60722
SYT1	4.92072	3.52026	5.95197
NRXN1	1.89431	1.44484	1.69857
GTDC1	1.62856	2.10719	1.84777
RBMS1	1.37595	1.15722	1.28872
MYB	1.4962	1.33534	1.77446
HBS1L	2.19108	2.74199	2.6447
DSG1	2.25017	3.7992	3.71904

## Sheet: Figure 6c
Figure 6c	RT-qPCR analysis of mRNA expression in Raji cells transduced with shCTRL (blue) or shEBNA1 (orange) for general 4C target genes
	sh EBNA1	sh EBNA1	sh EBNA1
RFX1	0.878799	1.06541	0.996318
RRAS	1.05824	1.04602	1.02637
CORO1A	1.16797	1.11448	1.08847
NEK6	1.20144	1.28109	1.21333
GUSB	0.801551	0.788109	0.945432
CLK2	1.01752	0.896648	0.808402
c-MYC	1.09437	1.11889	1.08073
GAPDH	0.823632	0.785238	0.740878

## Sheet: Figure 6h
Figure 6h	ChIP-qPCR for H3K9me3 or control IgG in shEBNA1 or shCTRL transduced Raji cells at EBNA1 binding sites in 4C target gene loci
	sh CTRL H3K9me3	sh CTRL H3K9me3	sh CTRL H3K9me3	sh EBNA1 H3K9me3	sh EBNA1 H3K9me3	sh EBNA1 H3K9me3	sh CTRL IgG	sh CTRL IgG	sh CTRL IgG	sh EBNA1 IgG	sh EBNA1 IgG	sh EBNA1 IgG
NRXN1	0.92941	0.681672	0.520303	0.149819	0.418769	0.255179	0.0333847	0.0115988	0.0213575	0.0402697	0.0106818	0.0229514
DSG1	0.825522	0.488601	0.697461	0.137089	0.091546	0.159248	0.207569	0.100625	0.124609	0.0436747	0.0519451	0.0527991
ZEB2	0.0921097	0.0873222	0.121049	0.00846656	0.00816818	0.00815703	6.96017e-06	0.000792797	0.000263754	0.000116254	0.00419459	0.000149808
SYT1	1.44868	1.24337	1.53184	0.364233	0.0916502	0.177113	0.08014	0.0357476	0.0525472	0.0134143	0.0350939	0.0501975
NAV3	0.442714	0.28744	0.338972	0.118373	0.134649	0.0722226	0.000484729	0.000484729	0.000484729	0.00803519	0.000970478	0.000970478

## Sheet: Figure 6i
Figure 6i	ChIP-qPCR for H3K9me3 or control IgG in shEBNA1 or shCTRL transduced Raji cells at non-4C gene loci
	sh CTRL H3K9me3	sh CTRL H3K9me3	sh CTRL H3K9me3	sh EBNA1 H3K9me3	sh EBNA1 H3K9me3	sh EBNA1 H3K9me3	sh CTRL IgG	sh CTRL IgG	sh CTRL IgG	sh EBNA1 IgG	sh EBNA1 IgG	sh EBNA1 IgG
SELK	0.177579	0.19793	0.202447	0.204414	0.178736	0.157489	0.00106519	0.000266297	0.000532594	0.0013286	0.0018381	0.0006643
PITPNB	0.198485	0.176114	0.164944	0.270492	0.249688	0.23233	0.000411932	0.000104339	0.000102983	0.0111922	0.0074521	0.00748189
CL1C1	0.198492	0.172359	0.179459	0.181369	0.173567	0.138247	0.00177844	7.50309e-05	7.50309e-05	0.00421685	0.00470737	0.00636001
ACTIN	0.197243	0.200792	0.199752	0.217775	0.206019	0.219316	0.00763062	0.00535581	0.0103732	0.00794438	0.00869252	0.00914338
GAPDH	0.238367	0.32913	0.31679	0.31301	0.256931	0.286241	0.000187774	0.000280471	0.000207215	0.00331415	0.00213383	0.00256081

[truncated: 20 more sheets: Supplementary Figure 1a, Supplementary Figure 1d, Supplementary Figure 1e, Supplementary Figure 1f, Supplementary Figure 3b, Supplementary Figure 5a, Supplementary Figure 6a, Supplementary Figure 6b, Supplementary Figure 6c, Supplementary Figure 7a, Supplementary Figure 7b, Supplementary Figure 7c, Supplementary Figure 7d, Supplementary Figure 7e, Supplementary Figure 7f, Supplementary Figure 8a, Supplementary Figure 8b, Supplementary Figure 8f, Supplementary Figure 9a, Supplementary Figure 9b]
